# Supplementary material for: Risk of stroke in male and female patients with atrial fibrillation in a nationwide cohort
Source: Nat Commun. 2024 Aug 7;15:6728. doi: 10.1038/s41467-024-51193-0 (PMC11306344; doi:10.1038/s41467-024-51193-0)
Supplement: Supplementary file 4 — Source Data File [file 41467_2024_51193_MOESM4_ESM.xlsx]

## Sheet: Fig 2
Year	events	_Rate	_Lower CI	_Upper CI	Sex	N
1997	159	6.09546	5.21797	7.12051	Male 0	3246
1998	161	6.38048	5.46725	7.44625	Male 1	3202
1999	166	5.92725	5.09082	6.90112	Male 2	3511
2000	171	5.83193	5.02018	6.77493	Male 3	3704
2001	185	6.23259	5.39619	7.19864	Male 4	3767
2002	179	6.0975	5.2666	7.0595	Male 5	3759
2003	173	6.34537	5.4669	7.365	Male 6	3578
2004	159	5.98444	5.12294	6.99083	Male 7	3488
2005	150	5.76835	4.91531	6.76942	Male 8	3419
2006	143	5.52236	4.68752	6.50587	Male 9	3388
2007	151	5.60303	4.77697	6.57192	Male 10	3520
2008	133	4.65239	3.92525	5.51423	Male 11	3637
2009	140	4.74829	4.02344	5.60373	Male 12	3770
2010	154	4.91838	4.19982	5.75989	Male 13	4053
2011	150	5.01243	4.27119	5.88233	Male 14	3848
2012	153	5.33674	4.55471	6.25304	Male 15	3697
2013	110	4.24426	3.52081	5.11635	Male 16	3305
2014	113	4.9499	4.11644	5.9521	Male 17	2990
2015	113	5.21455	4.33653	6.27034	Male 18	2840
2016	86	4.46371	3.61334	5.51421	Male 19	2493
2017	100	5.67515	4.66506	6.90394	Male 20	2341
2018	63	4.48333	3.50235	5.73908	Male 21	1841
2019	70	6.40949	5.07091	8.10143	Male 22	1505
2020	51	5.40225	4.10566	7.10831	Male 23	1366
1997	223	7.45653	6.53937	8.50232	Female 0	3752
1998	247	8.31204	7.33748	9.41604	Female 1	3777
1999	262	8.31952	7.37073	9.39043	Female 2	4000
2000	253	7.47003	6.60401	8.44961	Female 3	4340
2001	257	7.61288	6.73678	8.60291	Female 4	4389
2002	262	7.94681	7.04053	8.96975	Female 5	4365
2003	258	8.22967	7.28431	9.2977	Female 6	4201
2004	227	7.53551	6.61631	8.5824	Female 7	3996
2005	215	7.27402	6.3639	8.31431	Female 8	3936
2006	193	6.42031	5.57551	7.3931	Female 9	3986
2007	211	6.91545	6.04257	7.91443	Female 10	4097
2008	194	6.16887	5.35911	7.10098	Female 11	4124
2009	200	6.05555	5.27187	6.95573	Female 12	4326
2010	228	6.5334	5.73809	7.43895	Female 13	4552
2011	189	5.99217	5.19599	6.91035	Female 14	4170
2012	187	6.67013	5.77947	7.69804	Female 15	3754
2013	144	5.89115	5.00341	6.93639	Female 16	3243
2014	112	5.29753	4.40192	6.37536	Female 17	2849
2015	98	5.24504	4.30293	6.39342	Female 18	2523
2016	94	5.44438	4.44788	6.66412	Female 19	2370
2017	88	5.75133	4.66691	7.08772	Female 20	2054
2018	63	5.73139	4.47733	7.33671	Female 21	1526
2019	53	5.89762	4.50563	7.71966	Female 22	1301
2020	47	6.69004	5.02653	8.90409	Female 23	1083

## Sheet: Fig 3
Estimate	Lower CI	Upper CI	Period	N
1.16483	1.04217	1.2875	1997-2000	29532
1.15753	1.0399	1.27516	2001-2004	31543
1.16629	1.03036	1.30221	2005-2008	30107
1.20106	1.06493	1.3372	2009-2012	32170
1.10794	0.949928	1.26595	2013-2016	22613
1.05488	0.85906	1.2507	2017-2020	13017

## Sheet: Fig4
Estimate	Lower CI	Upper CI	Periode	sex	N
12	11.4	12.5	1997-2000	Male	13663
14	13.5	14.6	2001-2004	Male	14592
15.8	15.2	16.4	2005-2008	Male	13964
18	17.4	18.6	2009-2012	Male	15368
30.4	29.5	31.2	2013-2016	Male	11628
33.6	32.4	34.7	2017-2020	Male	7053
8.3	7.9	8.7	1997-2000	Female	15869
9.9	9.4	10.3	2001-2004	Female	16951
11	10.5	11.4	2005-2008	Female	16143
14.5	14	15.1	2009-2012	Female	16802
26.1	25.3	27	2013-2016	Female	10985
29.7	28.5	30.8	2017-2020	Female	5964
